# Supplementary material for: When Does Machine Learning Add Value over Theory? Predicting API Solubility in Binary Mixtures with COSMO-RS and DOOIT2 Across Diverse and Homogeneous Systems
Source: Molecules. 2026 May 8;31(10):1566. doi: 10.3390/molecules31101566 (PMC13210068; doi:10.3390/molecules31101566)
Supplement: Supplementary file 1 [file molecules-31-01566-s001.zip]

Archive with 1 entries (1 files):
- molecules-4262438-supplementary.pdf
